# Supplementary material for: Granulocyte colony-stimulating factor (G-CSF) promotes spermatogenic regeneration from surviving spermatogonia after high-dose alkylating chemotherapy
Source: Reprod Biol Endocrinol. 2017 Jan 11;15:7. doi: 10.1186/s12958-016-0226-1 (PMC5225630; doi:10.1186/s12958-016-0226-1)
Supplement: Additional file 1: Table S1.﻿﻿﻿ — This spreadsheet presents the raw results of histological analyses from all experiments. Columns list the numbers and percentages of seminiferous tubules that fall into each category as well as the number of round seminiferous tubules counted and the number of any tubules excluded from analyses. Rows present data for each animal grouped by experimental group and experiment. The summary portion of this table (at bottom) lists averages by experimental group and experiment from the raw data presented above. (XLSX 24 kb) [file 12958_2016_226_MOESM1_ESM.xlsx]

## Sheet: Supplemental Table 1
Supplemental Table 1
Experiment #	Animal #	Group	Number of tubules					Excluded Tubules	% Seminiferous tubules
			Complete	Round Std	Pachytene Sct	Empty	Total		Complete	Round Std	Pachytene Sct	Empty
1	1109	Control	923	104	0	2	1029	17	88.2409	9.94264	0	0.191205
	1110	Control	910	68	3	21	1002	12	89.7436	6.70611	0.295858	2.07101
	1111	Control	628	45	2	13	688	21	88.5755	6.34697	0.282087	1.83357
	1112	Busulfan Only	0	0	0	516	516	0	0	0	0	100
	1113	Busulfan Only	31	1	0	716	748	0	4.14439	0.13369	0	95.7219
	1114	Busulfan Only	14	0	0	491	505	0	2.77228	0	0	97.2277
	1115	Busulfan + G-CSF (50ug/kg G-CSF, throughout)	18	0	2	310	330	3	5.40541	0	0.600601	93.0931
	1116	Busulfan + G-CSF (50ug/kg G-CSF, throughout)	7	5	7	224	243	1	2.86885	2.04918	2.86885	91.8033
	1117	Busulfan + G-CSF (50ug/kg G-CSF, throughout)	15	4	0	279	298	0	5.03356	1.34228	0	93.6242
	1118	Busulfan + G-CSF (50ug/kg G-CSF, throughout)	100	22	0	651	773	13	12.7226	2.79898	0	82.8244
2a	1402	Control (before 50ug/kg/day)	520	0	0	9	529	0	98.2987	0	0	1.70132
	1392	Control (before 50ug/kg/day)	833	4	0	139	976	0	85.3484	0.409836	0	14.2418
	1403	Control (before 50ug/kg/day)	923	8	0	11	942	0	97.983	0.849257	0	1.16773
	1404	Control (before 50ug/kg/day)	596	0	0	19	615	4	96.9106	0	0	3.08943
	1476	G-CSF Only (before 50ug/kg/day)	635	13	3	16	667	1	95.2024	1.94903	0.449775	2.3988
	1477	G-CSF Only (before 50ug/kg/day)	1012	9	2	7	1030	0	98.2524	0.873786	0.194175	0.679612
	1478	G-CSF Only (before 50ug/kg/day)	1068	2	0	15	1085	0	98.4332	0.184332	0	1.38249
	1479	G-CSF Only (before 50ug/kg/day)	2033	11	2	3	2049	0	99.2191	0.536847	0.0976086	0.146413
	1409	Control (after 50ug/kg/day)	1206	5	0	0	1211	7	99.5871	0.412882	0	0
	1408	Control (after 50ug/kg/day)	703	0	0	0	703	0	100	0	0	0
	1410	Control (after 50ug/kg/day)	1375	3	0	0	1378	4	99.7823	0.217707	0	0
	1411	Control (after 50ug/kg/day)	1204	1	3	39	1247	3	96.5517	0.0801925	0.240577	3.12751
	1395	G-CSF Only (after 50ug/kg/day)	1214	2	0	32	1248	0	97.2756	0.160256	0	2.5641
	1388	G-CSF Only (after 50ug/kg/day)	1306	0	0	4	1310	1	99.6947	0	0	0.305344
	1389	G-CSF Only (after 50ug/kg/day)	1171	0	0	6	1177	0	99.4902	0	0	0.509771
	1393	G-CSF Only (after 50ug/kg/day)	545	4	1	0	550	12	99.0909	0.727273	0.181818	0
	1413	Control (throughout 50ug/kg/day)	1068	6	0	0	1074	1	99.4413	0.558659	0	0
	1412	Control (throughout 50ug/kg/day)	745	1	0	0	746	0	99.866	0.134048	0	0
	1425	Control (throughout 50ug/kg/day)	1277	2	1	9	1289	0	99.069	0.155159	0.0775795	0.698216
	1422	Control (throughout 50ug/kg/day)	1401	3	0	7	1411	1	99.2913	0.212615	0	0.496102
	1401	G-CSF Only (throughout 50ug/kg/day)	714	2	0	1	717	0	99.5816	0.27894	0	0.13947
	1397	G-CSF Only (throughout 50ug/kg/day)	582	3	0	3	588	0	98.9796	0.510204	0	0.510204
	1398	G-CSF Only (throughout 50ug/kg/day)	1792	9	0	12	1813	0	98.8417	0.496415	0	0.661886
	1406	G-CSF Only (throughout 50ug/kg/day)	1383	4	0	11	1398	0	98.927	0.286123	0	0.786838
2b	1481	Control (before 125ug/kg 2X/day)	907	0	0	1	908	0	99.8899	0	0	0.110132
	1474	Control (before 125ug/kg 2X/day)	739	1	0	15	755	0	97.8808	0.13245	0	1.98675
	1457	Control (before 125ug/kg 2X/day)	844	2	0	65	911	1	92.6454	0.219539	0	7.13502
	1465	Control (before 125ug/kg 2X/day)	1058	3	2	8	1071	0	98.7862	0.280112	0.186741	0.746965
	1416	G-CSF Only (before 125ug/kg 2X/day)	754	0	0	0	754	0	100	0	0	0
	1418	G-CSF Only (before 125ug/kg 2X/day)	1014	22	0	10	1046	1	96.9407	2.10325	0	0.956023
	1400	G-CSF Only (before 125ug/kg 2X/day)	523	0	1	13	537	0	97.3929	0	0.18622	2.42086
	1407	G-CSF Only (before 125ug/kg 2X/day)	905	0	0	0	905	0	100	0	0	0
	1420	Control (after 125ug/kg 2X/day)	809	3	0	10	822	2	98.4185	0.364964	0	1.21655
	1419	Control (after 125ug/kg 2X/day)	768	1	0	0	769	2	99.87	0.130039	0	0
	1421	Control (after 125ug/kg 2X/day)	1165	1	0	12	1178	5	98.8964	0.0848896	0	1.01868
	1417	Control (after 125ug/kg 2X/day)	1118	0	0	10	1128	11	99.1135	0	0	0.886525
	1480	G-CSF Only (after 125ug/kg 2X/day)	821	0	0	0	821	1	100	0	0	0
	1391	G-CSF Only (after 125ug/kg 2X/day)	2077	12	0	13	2102	0	98.8107	0.570885	0	0.618459
	1396	G-CSF Only (after 125ug/kg 2X/day)	878	0	2	0	880	0	99.7727	0	0.227273	0
	1471	G-CSF Only (after 125ug/kg 2X/day)	797	1	2	0	800	0	99.625	0.125	0.25	0
	1390	Control (throughout 125ug/kg 2X/day)	1126	1	0	5	1132	1	99.47	0.0883392	0	0.441696
	1405	Control (throughout 125ug/kg 2X/day)	959	0	0	8	967	0	99.1727	0	0	0.827301
	1399	Control (throughout 125ug/kg 2X/day)	852	7	0	0	859	0	99.1851	0.814901	0	0
	1394	Control (throughout 125ug/kg 2X/day)	662	2	0	9	673	0	98.3655	0.297177	0	1.3373
	1424	G-CSF Only (throughout 125ug/kg 2X/day)	1017	0	0	0	1017	0	100	0	0	0
	1423	G-CSF Only (throughout 125ug/kg 2X/day)	1067	0	0	0	1067	0	100	0	0	0
	1415	G-CSF Only (throughout 125ug/kg 2X/day)	1333	0	0	0	1333	0	100	0	0	0
	1414	G-CSF Only (throughout 125ug/kg 2X/day)	806	3	0	2	811	0	99.3835	0.369914	0	0.246609
3	1466	Busulfan Only (before 125ug/kg 2X/day)	479	13	0	563	1055	5	45.4028	1.23223	0	53.3649
	1452	Busulfan Only (before 125ug/kg 2X/day)	32	0	0	833	865	0	3.69942	0	0	96.3006
	1448	Busulfan Only (before 125ug/kg 2X/day)	0	0	0	943	943	0	0	0	0	100
	1451	Busulfan Only (before 125ug/kg 2X/day)	541	4	0	425	970	22	55.7732	0.412371	0	43.8144
	1427	Busulfan + GCSF (before 125ug/kg 2X/day)	0	0	0	639	639	0	0	0	0	100
	1435	Busulfan + GCSF (before 125ug/kg 2X/day)	257	3	0	282	542	18	47.417	0.553506	0	52.0295
	1436	Busulfan + GCSF (before 125ug/kg 2X/day)	21	0	0	525	546	0	3.84615	0	0	96.1538
	1432	Busulfan + GCSF (before 125ug/kg 2X/day)	0	0	0	639	639	0	0	0	0	100
	1433	Busulfan Only (after 125ug/kg 2X/day)	0	0	0	888	888	0	0	0	0	100
	1437	Busulfan Only (after 125ug/kg 2X/day)	0	0	0	781	781	4	0	0	0	100
	1440	Busulfan + GCSF (after 125ug/kg 2X/day)	0	0	0	785	785	0	0	0	0	100
	1443	Busulfan + GCSF (after 125ug/kg 2X/day)	21	1	0	1024	1046	0	2.00765	0.0956023	0	97.8967
	1441	Busulfan + GCSF (after 125ug/kg 2X/day)	531	34	2	377	944	9	56.25	3.60169	0.211864	39.9364
	1426	Busulfan + GCSF (after 125ug/kg 2X/day)	545	0	0	307	852	0	63.9671	0	0	36.0329
	1445	Busulfan Only (throughout 125ug/kg 2X/day)	154	1	0	239	394	1	39.0863	0.253807	0	60.6599
	1446	Busulfan Only (throughout 125ug/kg 2X/day)	5	0	0	726	731	0	0.683995	0	0	99.316
	1447	Busulfan Only (throughout 125ug/kg 2X/day)	247	5	0	548	800	55	30.875	0.625	0	68.5
	1442	Busulfan Only (throughout 125ug/kg 2X/day)	23	1	0	899	923	0	2.49187	0.108342	0	97.3998
	1473	Busulfan + GCSF (throughout 125ug/kg 2X/day)	489	17	0	298	804	9	60.8209	2.11443	0	37.0647
	1449	Busulfan + GCSF (throughout 125ug/kg 2X/day)	450	6	0	570	1026	5	43.8596	0.584795	0	55.5556
	1467	Busulfan + GCSF (throughout 125ug/kg 2X/day)	26	0	0	585	611	0	4.25532	0	0	95.7447
	1470	Busulfan + GCSF (throughout 125ug/kg 2X/day)	0	0	0	771	771	0	0	0	0	100
Summary
Experiment	Animal #	Group	Number of tubules					Excluded Tubules	Percentage of tubules
			Complete	Round Std	Pachytene Sct	Empty	Total		Complete	Round Std	Pachytene Sct	Empty
1	3	Control	2461	217	5	36	2719	50	90.5112	7.98088	0.183891	1.32402
	3	Busulfan Only	45	1	0	1723	1769	0	2.54381	0.0565291	0	97.3997
	4	Busulfan + G-CSF (50ug/kg G-CSF, throughout)	140	31	9	1464	1644	17	8.51582	1.88564	0.547445	89.0511
2a	4	Control (before 50ug/kg/day)	2872	12	0	178	3062	4	93.7949	0.391901	0	5.81319
	4	G-CSF Only (before 50ug/kg/day)	4748	35	7	41	4831	1	98.2819	0.724488	0.144898	0.848686
	4	Control (after 50ug/kg/day)	4488	9	3	39	4539	14	98.8764	0.198282	0.0660939	0.85922
	4	G-CSF Only (after 50ug/kg/day)	4236	6	1	42	4285	13	98.8565	0.140023	0.0233372	0.980163
	4	Control (throughout 50ug/kg/day)	4491	12	1	16	4520	2	99.3584	0.265487	0.0221239	0.353982
	4	G-CSF Only (throughout 50ug/kg/day)	4471	18	0	27	4516	0	99.0035	0.398583	0	0.597874
2b	4	Control (before 125ug/kg 2X/day)	3548	6	2	89	3645	1	97.3388	0.164609	0.0548697	2.4417
	4	G-CSF Only (before 125ug/kg 2X/day)	3196	22	1	23	3242	1	98.5811	0.678593	0.0308452	0.709439
	4	Control (after 125ug/kg 2X/day)	3860	5	0	32	3897	20	99.0506	0.128304	0	0.821144
	4	G-CSF Only (after 125ug/kg 2X/day)	4573	13	4	13	4603	1	99.3483	0.282425	0.0868998	0.282425
	4	Control (throughout 125ug/kg 2X/day)	3599	10	0	22	3631	1	99.1187	0.275406	0	0.605894
	4	G-CSF Only (throughout 125ug/kg 2X/day)	4223	3	0	2	4228	0	99.8817	0.0709555	0	0.0473037
3	4	Busulfan Only (before 125ug/kg 2X/day)	1052	17	0	2764	3833	27	27.4459	0.443517	0	72.1106
	4	Busulfan + GCSF (before 125ug/kg 2X/day)	278	3	0	2085	2366	18	11.7498	0.126796	0	88.1234
	2	Busulfan Only (after 125ug/kg 2X/day)	0	0	0	1669	1669	4	0	0	0	100
	4	Busulfan + GCSF (after 125ug/kg 2X/day)	1097	35	2	2493	3627	9	30.2454	0.964985	0.055142	68.7345
	4	Busulfan Only (throughout 125ug/kg 2X/day)	429	7	0	2412	2848	56	15.0632	0.245787	0	84.691
	4	Busulfan + GCSF (throughout 125ug/kg 2X/day)	965	23	0	2224	3212	14	30.0436	0.716065	0	69.2403
